# Supplementary material for: HRMAS-NMR-Based Metabolomics Approach to Discover Key Differences in Cow and Goat Milk Yoghurt Metabolomes
Source: Foods. 2024 Oct 30;13(21):3483. doi: 10.3390/foods13213483 (PMC11545400; doi:10.3390/foods13213483)
Supplement: Supplementary file 1 [file foods-13-03483-s001.zip]

Archive with 1 entries (1 files):
- foods-3261298-supplementary.pdf
